# Supplementary material for: Genetic Polymorphisms and Tumoral Mutational Profiles over Survival in Advanced Colorectal Cancer Patients: An Exploratory Study
Source: Curr Oncol. 2024 Jan 3;31(1):274–95. doi: 10.3390/curroncol31010018 (PMC10814806; doi:10.3390/curroncol31010018)
Supplement: Supplementary file 1 [file curroncol-31-00018-s001.zip]

Archive with 1 entries (1 files):
- curroncol-2716906-supplementary.pdf
